# Supplementary material for: Chlamydia caviae in Swiss and Dutch Guinea Pigs—Occurrence and Genetic Diversity
Source: Pathogens. 2021 Sep 23;10(10):1230. doi: 10.3390/pathogens10101230 (PMC8539544; doi:10.3390/pathogens10101230)
Supplement: Supplementary file 1 [file pathogens-10-01230-s001.zip]

Archive with 1 entries (1 files):
- pathogens-1350460-supplementary.pdf
